# Supplementary material for: Childhood socioeconomic deprivation, but not current mood, is associated with behavioural disinhibition in adults
Source: PeerJ. 2015 May 14;3:e964. doi: 10.7717/peerj.964 (PMC4435446; doi:10.7717/peerj.964)
Supplement: Supplemental Information 1 [file peerj-03-964-s001.csv]

	Experimenter	Sex	Age	Deprivation_Rank	Deprivation_Score	Mood_induction_condition	Initial_Mood	Final_Mood	SSRT	GRT	Correct_responses_go_trials	Response_Probability
1	TC	1	65	10137	0.687919463087248	1	100	100	208	978.5	80.3	46.8
2	TC	2	NA	21612	0.334646881349671	2	60	50	222.3	547.3	99.3	50
3	TC	1	21	14800	0.544363031833015	1	70	70	267	734.4	100	41.3
4	TC	2	60	2203	0.932177821562712	1	100	100	269	970.1	94.4	42.6
5	TC	2	42	24295	0.252047287728588	1	95	95	170.4	905.8	97.9	43.8
6	TC	2	20	7758	0.761160027091928	2	85	90	227.5	491.5	99.3	48.9
7	TC	1	64	16652	0.487346838248876	2	100	100	226.8	848	98.6	46.7
8	TC	2	31	22105	0.319469244504649	1	85	80	230.2	471.5	97.9	50
9	TC	2	20	19714	0.393079243888923	2	90	90	234.2	515.8	99.3	41.3
10	TC	2	20	26358	0.188535188719906	2	90	85	199.6	639	97.9	44.7
11	TC	2	20	20687	0.363124191860107	2	75	75	209.9	492.5	100	47.8
12	TC	1	60	23359	0.280863247336987	1	98	98	280.4	577.3	95.1	44.7
13	TC	2	30	20018	0.38372021427252	1	90	85	195	811	97.9	42.6
14	TC	2	44	29331	0.0970075734252817	2	40	60	234.5	715.7	100	41.7
15	TC	1	38	15460	0.524044085955298	2	85	85	270.8	654.2	100	39.6
16	TC	2	47	24981	0.230927898528416	1	70	70	261.8	951.1	93	40.4
17	TC	2	56	7102	0.781355827843113	1	90	75	234.9	559.2	97.9	51.1
18	TC	1	53	2530	0.922110707468752	1	90	85	275.6	951.1	70.2	47.9
19	TC	2	56	28659	0.117695954682593	2	95	92	264.1	675.2	97.9	43.5
20	TC	2	25	12266	0.622375469490795	2	90	90	280.6	472.6	98.6	50
21	TC	1	57	30150	0.0717936087679331	2	40	40	328.5	798.4	90.9	45.7
22	TC	2	53	674	0.979250046179422	2	6	70	286.2	588.3	100	44.7
23	TC	2	27	7771	0.7607598054307	1	87	80	218.6	665.1	97.9	48.9
24	TC	1	40	5044	0.84471399544363	2	60	60	282.3	926	94.3	45.8
25	TC	1	59	20313	0.374638261190813	1	75	70	332.8	794.6	97.2	39.6
26	TC	1	26	20815	0.359183547811095	2	85	85	217.6	702.9	97.9	48.9
27	TC	2	22	27692	0.147466289021612	1	80	75	195.2	520	99.3	45.7
28	TC	1	20	32131	0.0108059848531494	1	68	60	199.8	543.6	100	45.8
29	TC	2	20	23250	0.284218952034973	2	90	90	256.8	455.8	95.1	48.9
30	TC	2	24	25483	0.215473185148698	1	88	84	180.9	722.8	99.3	47.9
31	TC	2	55	22791	0.298349855304476	1	100	100	251.4	616	100	47.9
32	TC	2	20	21451	0.339603472692568	2	85	87	184.6	487.8	100	48.9
33	TC	2	20	22918	0.29	2	90	80	217.6	582.1	100	47.9
34	TP	1	23	9106	0.719660119	2	60	64	244.6	440.1	99.3	47.9
35	TP	1	22	24777	0.2372083	2	94	91	211.5	940.6	92.9	39.6
36	TP	2	21	20273	0.375869712	1	77	77	253.1	668.3	99.3	47.9
37	TP	1	34	24723	0.238870759	1	18	9	205.9	703.8	100	39.6
38	TP	2	22	26489	0.184502186	2	75	70	238.2	446.8	98.6	52.1
39	TP	1	23	3768	0.883997291	1	82	74	294.4	620.5	100	50
40	TP	2	30	752	0.976848716	1	83	70	392.3	592.1	98.6	48.9
41	TP	2	31	16458	0.493319377	2	33	35	219.7	730.1	98.6	43.8
42	TP	1	23	23960	0.262360692	1	90	90	243.8	993.8	87.9	41.7
43	TP	2	25	1859	0.942768302	2	81	80	260.7	581.5	100	50
44	TP	2	23	12577	0.612800936	2	69	76	169.9	798.2	95.8	50
45	TP	2	28	3791	0.883289206	1	91	80	261	623.5	100	43.8
46	TP	2	26	16134	0.503294132	2	65	70	249.5	545.4	98.6	51.1
47	TP	2	23	18091	0.443045379	1	85	83	247.4	600.6	100	44.7
48	TP	2	22	13244	0.592266486	2	61	57	192	689.1	98.6	45.7
49	TP	1	61	8653	0.733606305	1	100	97	220.1	957.3	87.3	40.4
50	TP	1	20	12226	0.623606921	1	70	70	276.4	703.5	100	45.8
51	TP	1	23	27117	0.165168401	1	72	67	276.5	429.8	99.3	50
52	TP	2	22	13466	0.585431932	1	45	58	229.6	567.1	100	50
53	TP	1	22	25706	0.208607844	2	70	80	163.9	752.3	94.3	50
54	TP	2	23	24442	0.247521704	1	92	92	129.9	673.8	95.8	51.1
55	TP	2	28	10763	0.668647251	2	90	90	234.6	546.3	100	46.8
56	TP	2	19	28553	0.120959301	1	61	61	234.6	526.8	98.6	48.9
57	TP	2	37	19096	0.412105166	2	45	45	238	494.2	100	50
58	TP	2	22	30941	0.04744166	1	60	60	226.6	561.4	100	47.8
